# Supplementary material for: Evaluating the Effect of Packaging Materials on Extra Virgin Olive Oil Quality Under Simulated Household Use and Storage Conditions
Source: Foods. 2026 Jun 1;15(11):1948. doi: 10.3390/foods15111948 (PMC13257077; doi:10.3390/foods15111948)
Supplement: Supplementary file 1 [file foods-15-01948-s001.zip]

Archive with 1 entries (1 files):
- foods-4211539-supplementary.pdf
